# Supplementary material for: Fluorine-Containing, Self-Assembled Graft Copolymer for Tuning the Hydrophilicity and Antifouling Properties of PVDF Ultrafiltration Membranes
Source: Polymers (Basel). 2023 Sep 1;15(17):3623. doi: 10.3390/polym15173623 (PMC10490059; doi:10.3390/polym15173623)
Supplement: Supplementary file 1 [file polymers-15-03623-s001.zip]

Archive with 1 entries (1 files):
- polymers-2583586-supplementary.pdf
